# Supplementary material for: MicroRNAs That Contribute to Coordinating the Immune Response in Drosophila melanogaster
Source: Genetics. 2017 Jul 13;207(1):163–78. doi: 10.1534/genetics.116.196584 (PMC5586370; doi:10.1534/genetics.116.196584)
Supplement: Supplementary file 5 [file 163TableS1.xlsx]

## Sheet: miRNA survival screen
Stock #	Mutant miRNA(s)		Injected	Round		Number of flies surviving					Estimated survival probabilty				95% confidence intervals - Exponential Greenwood							Holm-Šidák
															Upper CI			Lower CI				adjusted P-value
						0 hour	24 hours	48 hours	72 hours		0 hour	24 hours	48 hours	72 hours	24 hours	48 hours	72 hours	24 hours	48 hours	72 hours
58880	w; miR-10		C. albicans	First		28	25	25	21		1	0.893	0.893	0.75	0.964	0.964	0.872	0.704	0.704	0.546		0.97
58883	w; miR-1003		C. albicans	First		28	27	24	22		1	0.964	0.857	0.786	0.995	0.944	0.898	0.772	0.663	0.584		0.943
58884	w; miR-1006		C. albicans	First		27	25	21	18		1	0.926	0.778	0.667	0.981	0.893	0.811	0.735	0.571	0.457		0.391
58885	w; miR-1007		C. albicans	First		29	28	27	21		1	0.966	0.931	0.724	0.995	0.982	0.851	0.779	0.751	0.523		0.882
58887	w; miR-1011		C. albicans	First		30	28	26	22		1	0.933	0.867	0.733	0.983	0.948	0.857	0.759	0.683	0.537		0.641
58888	w; miR-1014		PBS	-		16	15	15	15		1	0.938	0.938	0.938	0.991	0.991	0.991	0.632	0.632	0.632		0.952
58888	w; miR-1014		E. coli	-		17	16	16	16		1	0.941	0.941	0.941	0.991	0.991	0.991	0.65	0.65	0.65		1
58888	w; miR-1014		C. albicans	First		27	27	26	23		1	1	0.963	0.852	1	0.995	0.942	1	0.765	0.652		0.882
58889	w; miR-1017		PBS	-		20	20	20	19		1	1	1	0.95	1	1	0.993	1	1	0.695		1
58889	w; miR-1017		E. coli	-		16	16	16	16		1	1	1	1	1	1	1	1	1	1		0.951
58889	w; miR-1017		C. albicans	First		30	25	17	7		1	0.833	0.567	0.233	0.927	0.721	0.394	0.645	0.373	0.103		0.029
58889	w; miR-1017		C. albicans	Second		42	38	33	29		1	0.905	0.786	0.69	0.963	0.882	0.807	0.766	0.629	0.527		0.687
58890	w; miR-11		PBS	-		15	15	14	13		1	1	0.933	0.867	1	0.99	0.965	1	0.613	0.564		0.66
58890	w; miR-11		E. coli	-		36	36	35	35		1	1	0.972	0.972	1	0.996	0.996	1	0.819	0.819		0.969
58890	w; miR-11		C. albicans	First		30	29	23	16		1	0.967	0.767	0.533	0.995	0.881	0.691	0.786	0.572	0.343		0.105
58890	w; miR-11		C. albicans	Second		30	30	26	16		1	1	0.867	0.533	1	0.948	0.691	1	0.683	0.343		0.767
58892	w; miR-133		C. albicans	First		34	28	24	22		1	0.824	0.706	0.647	0.917	0.83	0.782	0.649	0.522	0.463		0.979
58893	w; miR-137		PBS	-		7	7	7	7		1	1	1	1	1	1	1	1	1	1		0.997
58893	w; miR-137		C. albicans	First		11	11	11	11		1	1	1	1	1	1	1	1	1	1		0.345
58893	w; miR-137		C. albicans	Second		8	8	8	8		1	1	1	1	1	1	1	1	1	1		0.687
58894	y,w, miR-13b-2		C. albicans	First		30	30	29	24		1	1	0.967	0.8	1	0.995	0.905	1	0.786	0.608		0.412
58896	w; miR-184		PBS	-		21	19	18	17		1	0.905	0.857	0.81	0.975	0.952	0.924	0.67	0.62	0.569		0.866
58896	w; miR-184		E. coli	-		30	29	29	27		1	0.967	0.967	0.9	0.995	0.995	0.967	0.786	0.786	0.721		1
58896	w; miR-184		C. albicans	First		11	7	7	5		1	0.636	0.636	0.455	0.845	0.845	0.707	0.297	0.297	0.167		0.088
58896	w; miR-184		C. albicans	Second		33	25	25	16		1	0.758	0.758	0.485	0.871	0.871	0.641	0.573	0.573	0.308		0.783
58898	w; miR-193		PBS	-		16	16	16	16		1	1	1	1	1	1	1	1	1	1		1
58898	w; miR-193		E. coli	-		30	30	29	29		1	1	0.967	0.967	1	0.995	0.995	1	0.786	0.786		0.988
58898	w; miR-193		C. albicans	First		31	31	31	31		1	1	1	1	1	1	1	1	1	1		0.037
58898	w; miR-193		C. albicans	Second		31	31	31	31		1	1	1	1	1	1	1	1	1	1		0.046
58899	y,w, miR-210		C. albicans	First		27	21	20	19		1	0.778	0.741	0.704	0.893	0.867	0.839	0.571	0.532	0.494		0.888
58900	w; miR-219		PBS	-		10	10	10	9		1	1	1	0.9	1	1	0.985	1	1	0.473		0.661
58900	w; miR-219		C. albicans	First		4	4	2	1		1	1	0.5	0.25	1	0.845	0.665	1	0.058	0.009		0.409
58900	w; miR-219		C. albicans	Second		17	16	14	11		1	0.941	0.824	0.647	0.991	0.939	0.823	0.65	0.547	0.377		0.406
58902	w; miR-263a		C. albicans	First		8	7	7	6		1	0.875	0.875	0.75	0.981	0.981	0.931	0.387	0.387	0.315		0.964
58903	w; miR-263b		PBS	-		15	15	14	13		1	1	0.933	0.867	1	0.99	0.965	1	0.613	0.564		0.997
58903	w; miR-263b		C. albicans	First		29	26	12	6		1	0.897	0.414	0.207	0.965	0.583	0.367	0.713	0.237	0.084		0.01
58903	w; miR-263b		C. albicans	Second		32	29	25	24		1	0.906	0.781	0.75	0.969	0.889	0.866	0.737	0.595	0.562		0.892
58904	w; miR-274		C. albicans	First		32	26	19	16		1	0.813	0.594	0.5	0.911	0.74	0.657	0.629	0.405	0.319		0.84
58907	w; miR-276b		PBS	-		12	12	12	11		1	1	1	0.917	1	1	0.988	1	1	0.539		1
58907	w; miR-276b		E. coli	-		40	38	37	37		1	0.95	0.925	0.925	0.987	0.975	0.975	0.815	0.785	0.785		1
58907	w; miR-276b		C. albicans	First		27	12	7	4		1	0.444	0.259	0.148	0.617	0.431	0.304	0.256	0.115	0.047		0
58907	w; miR-276b		C. albicans	Second		26	26	13	9		1	1	0.5	0.346	1	0.672	0.525	1	0.299	0.175		0.002
58908	w; miR-277-34		PBS	-		16	16	15	14		1	1	0.938	0.875	1	0.991	0.967	1	0.632	0.586		0.66
58908	w; miR-277-34		E. coli	-		46	41	38	28		1	0.891	0.826	0.609	0.953	0.909	0.733	0.758	0.682	0.453		0.006
58908	w; miR-277-34		C. albicans	First		18	16	8	4		1	0.889	0.444	0.222	0.971	0.651	0.429	0.624	0.216	0.069		0.002
58908	w; miR-277-34		C. albicans	Second		15	14	7	3		1	0.933	0.467	0.2	0.99	0.687	0.424	0.613	0.212	0.049		0
58909	w; miR-278		PBS	-		17	17	17	16		1	1	1	0.941	1	1	0.991	1	1	0.65		0.952
58909	w; miR-278		E. coli	-		16	16	15	11		1	1	0.938	0.688	1	0.991	0.856	1	0.632	0.405		0.276
58909	w; miR-278		C. albicans	First		31	31	30	27		1	1	0.968	0.871	1	0.995	0.95	1	0.792	0.692		0.998
58910	w; miR-281-1-281-2		PBS	-		11	11	10	10		1	1	0.909	0.909	1	0.987	0.987	1	0.508	0.508		1
58910	w; miR-281-1-281-2		C. albicans	First		35	34	34	33		1	0.971	0.971	0.943	0.996	0.996	0.985	0.814	0.814	0.79		0.056
58910	w; miR-281-1-281-2		C. albicans	Second		25	25	22	21		1	1	0.88	0.84	1	0.96	0.937	1	0.673	0.628		0.996
58911	w; miR- 282		C. albicans	First		23	23	20	18		1	1	0.87	0.783	1	0.956	0.903	1	0.648	0.554		1
58912	w; miR- 283		C. albicans	First		15	15	15	13		1	1	1	0.867	1	1	0.965	1	1	0.564		0.999
58913	w; miR-284		C. albicans	First		25	21	18	15		1	0.84	0.72	0.6	0.937	0.855	0.761	0.628	0.501	0.384		0.964
58914	w; miR-285		PBS	-		10	10	10	10		1	1	1	1	1	1	1	1	1	1		0.996
58914	w; miR-285		C. albicans	First		30	29	14	9		1	0.967	0.467	0.3	0.995	0.63	0.466	0.786	0.284	0.15		0.111
58914	w; miR-285		C. albicans	Second		20	19	18	16		1	0.95	0.9	0.8	0.993	0.974	0.92	0.695	0.656	0.551		0.996
58915	w; miR- 2b-1		C. albicans	First		33	32	32	31		1	0.97	0.97	0.939	0.996	0.996	0.984	0.804	0.804	0.779		0.818
58916	w; miR-2c-13a-13b-1		PBS	-		15	15	15	15		1	1	1	1	1	1	1	1	1	1		1
58916	w; miR-2c-13a-13b-1		E. coli	-		22	21	21	20		1	0.955	0.955	0.909	0.993	0.993	0.976	0.719	0.719	0.683		1
58916	w; miR-2c-13a-13b-1		C. albicans	First		23	22	14	10		1	0.957	0.609	0.435	0.994	0.774	0.621	0.729	0.383	0.233		0.209
58916	w; miR-2c-13a-13b-1		C. albicans	Second		32	31	27	23		1	0.969	0.844	0.719	0.996	0.932	0.843	0.798	0.665	0.529		0.429
58918	w, miR-304		PBS	-		14	14	14	13		1	1	1	0.929	1	1	0.99	1	1	0.591		1
58918	w, miR-304		E. coli	-		42	41	41	40		1	0.976	0.976	0.952	0.997	0.997	0.988	0.843	0.843	0.823		0.993
58918	w, miR-304		C. albicans	First		30	28	20	11		1	0.933	0.667	0.367	0.983	0.805	0.534	0.759	0.469	0.201		0.421
58918	w, miR-304		C. albicans	Second		29	27	23	17		1	0.931	0.793	0.586	0.982	0.901	0.74	0.751	0.596	0.388		0.354
58919	w; miR-306-79-9b		PBS	-		9	9	9	9		1	1	1	1	1	1	1	1	1	1		0.996
58919	w; miR-306-79-9b		C. albicans	First		16	16	16	16		1	1	1	1	1	1	1	1	1	1		0.116
58919	w; miR-306-79-9b		C. albicans	Second		29	29	29	28		1	1	1	0.966	1	1	0.995	1	1	0.779		0.43
58920	w; miR-307a-307b		C. albicans	First		26	25	21	19		1	0.962	0.808	0.731	0.994	0.915	0.862	0.757	0.598	0.517		0.975
58920	w; miR-307a-307b		C. albicans	Second		28	25	21	19		1	0.893	0.75	0.679	0.964	0.872	0.818	0.704	0.546	0.473		0.979
58923	w; miR-310-311-312-313		C. albicans	First		30	20	4	4		1	0.667	0.133	0.133	0.805	0.278	0.278	0.469	0.042	0.042		0
58924	w; miR- 314		C. albicans	First		27	27	27	22		1	1	1	0.815	1	1	0.918	1	1	0.611		1
58925	w; miR- 316		C. albicans	First		8	7	6	5		1	0.875	0.75	0.625	0.981	0.931	0.861	0.387	0.315	0.229		0.994
58926	w; miR-317		PBS	-		13	13	12	12		1	1	0.923	0.923	1	0.989	0.989	1	0.566	0.566		1
58926	w; miR-317		E. coli	-		33	30	30	30		1	0.909	0.909	0.909	0.97	0.97	0.97	0.744	0.744	0.744		1
58926	w; miR-317		C. albicans	First		16	9	4	3		1	0.563	0.25	0.188	0.762	0.472	0.402	0.295	0.078	0.046		0.004
58926	w; miR-317		C. albicans	Second		13	12	7	3		1	0.923	0.538	0.231	0.989	0.76	0.475	0.566	0.248	0.056		0.001
58927	w; miR-318		C. albicans	First		14	14	12	11		1	1	0.857	0.786	1	0.962	0.925	1	0.539	0.472		0.964
58928	w; miR-31a		C. albicans	First		15	15	12	8		1	1	0.8	0.533	1	0.931	0.744	1	0.5	0.263		0.964
58929	w, miR-31b		C. albicans	First		27	26	25	19		1	0.963	0.926	0.704	0.995	0.981	0.839	0.765	0.735	0.494		0.975
58930	w; miR-33		PBS	-		15	15	14	14		1	1	0.933	0.933	1	0.99	0.99	1	0.613	0.613		0.952
58930	w; miR-33		E. coli	-		30	30	29	28		1	1	0.967	0.933	1	0.995	0.983	1	0.786	0.759		1
58930	w; miR-33		C. albicans	First		23	23	21	19		1	1	0.913	0.826	1	0.978	0.931	1	0.695	0.601		1
58931	w; miR-375		PBS	-		15	15	15	15		1	1	1	1	1	1	1	1	1	1		0.992
58931	w; miR-375		C. albicans	First		30	29	29	28		1	0.967	0.967	0.933	0.995	0.995	0.983	0.786	0.786	0.759		0.111
58931	w; miR-375		C. albicans	Second		30	30	30	29		1	1	1	0.967	1	1	0.995	1	1	0.786		0.43
58934	w; miR-87		C. albicans	First		35	29	26	16		1	0.829	0.743	0.457	0.919	0.857	0.61	0.658	0.564	0.289		0.814
58935	w; miR-927		C. albicans	First		29	27	26	24		1	0.931	0.897	0.828	0.982	0.965	0.924	0.751	0.713	0.634		0.804
58936	w; miR-929		C. albicans	First		39	35	32	29		1	0.897	0.821	0.744	0.96	0.91	0.853	0.749	0.66	0.576		0.964
58937	w; miR-92a		C. albicans	First		34	33	33	29		1	0.971	0.971	0.853	0.996	0.996	0.936	0.809	0.809	0.682		0.501
58939	w; miR-932		C. albicans	First		27	23	22	21		1	0.852	0.815	0.778	0.942	0.918	0.893	0.652	0.611	0.571		0.97
58940	w; miR- 955		C. albicans	First		22	22	21	20		1	1	0.955	0.909	1	0.993	0.976	1	0.719	0.683		0.988
58941	w; miR-956		C. albicans	First		24	23	22	17		1	0.958	0.917	0.708	0.994	0.978	0.849	0.739	0.706	0.484		0.964
58942	y,w, miR-957		C. albicans	First		27	26	26	20		1	0.963	0.963	0.741	0.995	0.995	0.867	0.765	0.765	0.532		0.704
58943	w; miR-958		C. albicans	First		20	20	19	17		1	1	0.95	0.85	1	0.993	0.949	1	0.695	0.604		1
58944	w; miR-959-960-961-962		C. albicans	First		37	27	27	20		1	0.73	0.73	0.541	0.844	0.844	0.684	0.556	0.556	0.369		0.908
58946	w; miR-965		C. albicans	First		12	11	6	6		1	0.917	0.5	0.5	0.988	0.736	0.736	0.539	0.208	0.208		0.956
58947	w; miR-966		PBS	-		14	14	14	14		1	1	1	1	1	1	1	1	1	1		0.992
58947	w; miR-966		C. albicans	First		29	24	18	11		1	0.828	0.621	0.379	0.924	0.769	0.549	0.634	0.421	0.209		0.393
58947	w; miR-966		C. albicans	Second		31	30	30	25		1	0.968	0.968	0.806	0.995	0.995	0.908	0.792	0.792	0.619		0.996
58948	w; miR-967		C. albicans	First		16	16	15	15		1	1	0.938	0.938	1	0.991	0.991	1	0.632	0.632		0.982
58949	w; miR- 968-1002		C. albicans	First		12	10	10	9		1	0.833	0.833	0.75	0.956	0.956	0.912	0.482	0.482	0.408		1
58950	w, miR- 969		C. albicans	First		11	9	6	6		1	0.818	0.545	0.545	0.951	0.78	0.78	0.447	0.229	0.229		0.813
58951	w, miR-970		PBS	-		15	15	15	15		1	1	1	1	1	1	1	1	1	1		1
58951	w, miR-970		E. coli	-		45	45	45	43		1	1	1	0.956	1	1	0.989	1	1	0.834		0.99
58951	w, miR-970		C. albicans	First		15	15	11	7		1	1	0.733	0.467	1	0.891	0.687	1	0.436	0.212		0.612
58951	w, miR-970		C. albicans	Second		31	31	31	29		1	1	1	0.935	1	1	0.983	1	1	0.766		0.297
58952	w, miR- 971		C. albicans	First		30	30	26	22		1	1	0.867	0.733	1	0.948	0.857	1	0.683	0.537		1
58953	y,w, miR-972-973-974		PBS	-		16	16	16	16		1	1	1	1	1	1	1	1	1	1		1
58953	y,w, miR-972-973-974		E. coli	-		42	42	42	41		1	1	1	0.976	1	1	0.997	1	1	0.843		0.631
58953	y,w, miR-972-973-974		C. albicans	First		15	15	15	15		1	1	1	1	1	1	1	1	1	1		0.034
58953	y,w, miR-972-973-974		C. albicans	Second		31	31	31	30		1	1	1	0.968	1	1	0.995	1	1	0.792		0.003
58954	w, miR- 975-976-977		C. albicans	First		30	29	26	19		1	0.967	0.867	0.633	0.995	0.948	0.778	0.786	0.683	0.436		0.984
58955	w, miR- 980		C. albicans	First		30	29	28	26		1	0.967	0.933	0.867	0.995	0.983	0.948	0.786	0.759	0.683		0.999
58956	(y),w; miR-981		PBS	-		18	18	17	17		1	1	0.944	0.944	1	0.992	0.992	1	0.666	0.666		0.896
58956	(y),w; miR-981		E. coli	-		46	41	41	39		1	0.891	0.891	0.848	0.953	0.953	0.924	0.758	0.758	0.707		0.137
58956	(y),w; miR-981		C. albicans	First		23	22	19	15		1	0.957	0.826	0.652	0.994	0.931	0.808	0.729	0.601	0.423		0.796
58957	w, miR-982-303		C. albicans	First		30	29	20	16		1	0.967	0.667	0.533	0.995	0.805	0.691	0.786	0.469	0.343		0.97
58958	w, miR- 984- 983-1-983-2		C. albicans	First		40	40	40	38		1	1	1	0.95	1	1	0.987	1	1	0.815		0.612
58959	w; miR- 986		C. albicans	First		32	32	30	27		1	1	0.938	0.844	1	0.984	0.932	1	0.773	0.665		1
58960	w; miR-987		C. albicans	First		30	24	20	19		1	0.8	0.667	0.633	0.905	0.805	0.778	0.608	0.469	0.436		0.979
58961	w; miR-988		C. albicans	First		24	24	24	23		1	1	1	0.958	1	1	0.994	1	1	0.739		0.791
58961	w; miR-988		C. albicans	Second		29	29	29	25		1	1	1	0.862	1	1	0.946	1	1	0.673		0.641
58962	w; miR- 989		C. albicans	First		31	31	29	27		1	1	0.935	0.871	1	0.983	0.95	1	0.766	0.692		0.998
58963	w; miR- 990		C. albicans	First		20	17	14	11		1	0.85	0.7	0.55	0.949	0.853	0.735	0.604	0.451	0.313		0.767
58966	w; miR-999		PBS	-		7	7	7	7		1	1	1	1	1	1	1	1	1	1		0.997
58966	w; miR-999		C. albicans	First		38	38	37	36		1	1	0.974	0.947	1	0.996	0.987	1	0.828	0.806		0.032
58966	w; miR-999		C. albicans	Second		25	25	24	24		1	1	0.96	0.96	1	0.994	0.994	1	0.748	0.748		0.552
58967	w; miR- 9c		C. albicans	First		7	7	7	5		1	1	1	0.714	1	1	0.92	1	1	0.258		1
59032	w; miR-2a-2-2a-1- 2b-2		C. albicans	First		16	14	14	12		1	0.875	0.875	0.75	0.967	0.967	0.898	0.586	0.586	0.463		1
Eric lai	w; mir-124		C. albicans	First		32	32	30	26		1	1	0.938	0.813	1	0.984	0.911	1	0.773	0.629		0.903
