# Supplementary material for: MicroRNAs That Contribute to Coordinating the Immune Response in Drosophila melanogaster
Source: Genetics. 2017 Jul 13;207(1):163–78. doi: 10.1534/genetics.116.196584 (PMC5586370; doi:10.1534/genetics.116.196584)
Supplement: Supplementary file 6 [file 163TableS2.xlsx]

## Sheet: P-values
CFUs data
	w	w, miR-970	w, miR-304	w; miR-184	w; miR-33	w; miR-1017	w; miR-317	w; miR-276b	w; miR-277-34	w; miR-193	yw	yw, miR-972-973-974
Time 0 vs Time 24	0.086	0.184	0.742	< 0.001	< 0.001	n/a	< 0.001	< 0.001	< 0.001	0.233	0.759	0.007
Time 0 vs Time 48	< 0.001	0.001	0.001	0.092	< 0.001	n/a	< 0.001	< 0.001	< 0.001	0.999	0.136	0.002
Time 24 vs Time 48	0.039	< 0.001	0.015	0.004	0.106	n/a	0.999	0.75	< 0.001	0.62	0.865	0.976
Time 0 : for any comparison P > 0.05			Time 24 : w vs miRNA mutant			Time 48 : w vs miRNA mutant
			w, miR-970	0.016		w, miR-970	0.999
			w, miR-304	0.999		w, miR-304	0.999
			w; miR-184	0.298		w; miR-184	0.113
			w; miR-33	< 0.001		w; miR-33	< 0.001
			w; miR-317	< 0.001		w; miR-317	< 0.001
			w; miR-276b	< 0.001		w; miR-276b	< 0.001
			w; miR-277-34	< 0.001		w; miR-277-34	< 0.001
			w; miR-193	0.999		w; miR-193	< 0.001
			Time 24 : yw vs miRNA mutant			Time 48 : yw vs miRNA mutant
			yw, miR-972-973-974	0.027		yw, miR-972-973-974	0.032
Drs transcript (PBS)
	w	w, miR-970	w, miR-304	w; miR-184	w; miR-33	w; miR-1017	w; miR-317	w; miR-276b	w; miR-277-34	w; miR-193	yw	yw, miR-972-973-974
Time 0 vs Time 24	0.02	0.999	0.999	0.095	0.004	0.049	0.999	0.229	< 0.001	0.126	0.542	0.003
Time 0 vs Time 48	0.999	0.884	0.25	0.052	0.395	0.136	0.999	0.95	0.017	0.999	0.999	0.105
Time 24 vs Time 48	0.104	0.999	0.37	< 0.001	0.19	0.999	0.999	0.022	< 0.001	0.295	0.296	0.126
Time 0 : w vs miRNA mutant			Time 24 : w vs miRNA mutant			Time 48 : w vs miRNA mutant
w, miR-970	0.999		w, miR-970	0.003		w, miR-970	0.999
w, miR-304	0.017		w, miR-304	0.999		w, miR-304	< 0.001
w; miR-184	0.999		w; miR-184	< 0.001		w; miR-184	0.999
w; miR-33	0.999		w; miR-33	0.999		w; miR-33	0.999
w; miR-1017	0.999		w; miR-1017	0.999		w; miR-1017	0.999
w; miR-317	0.999		w; miR-317	0.508		w; miR-317	0.999
w; miR-276b	0.001		w; miR-276b	0.999		w; miR-276b	< 0.001
w; miR-277-34	0.999		w; miR-277-34	< 0.001		w; miR-277-34	0.014
w; miR-193	0.999		w; miR-193	0.999		w; miR-193	0.999
Time 0 : yw vs miRNA mutant			Time 24 : yw vs miRNA mutant			Time 48 : yw vs miRNA mutant
yw, miR-972-973-974	< 0.001		yw, miR-972-973-974	< 0.001		yw, miR-972-973-974	< 0.001
Drs transcript (C. albicans)
	w	w, miR-970	w, miR-304	w; miR-184	w; miR-33	w; miR-1017	w; miR-317	w; miR-276b	w; miR-277-34	w; miR-193	yw	yw, miR-972-973-974
Time 0 vs Time 24	< 0.001	< 0.001	< 0.001	< 0.001	< 0.001	0.999	< 0.001	< 0.001	< 0.001	< 0.001	< 0.001	< 0.001
Time 0 vs Time 48	< 0.001	< 0.001	0.999	< 0.001	< 0.001	0.124	< 0.001	< 0.001	< 0.001	< 0.001	< 0.001	< 0.001
Time 24 vs Time 48	0.654	0.999	< 0.001	0.08	< 0.001	0.017	< 0.001	0.002	< 0.001	0.031	0.999	0.831
Time 0 : w vs miRNA mutant			Time 24 : w vs miRNA mutant			Time 48 : w vs miRNA mutant
w, miR-970	< 0.001		w, miR-970	0.999		w, miR-970	0.999
w, miR-304	0.999		w, miR-304	0.001		w, miR-304	< 0.001
w; miR-184	< 0.001		w; miR-184	0.999		w; miR-184	0.046
w; miR-33	0.548		w; miR-33	0.999		w; miR-33	< 0.001
w; miR-1017	< 0.001		w; miR-1017	< 0.001		w; miR-1017	0.999
w; miR-317	0.999		w; miR-317	0.002		w; miR-317	0.999
w; miR-276b	0.999		w; miR-276b	0.247		w; miR-276b	0.999
w; miR-277-34	0.999		w; miR-277-34	< 0.001		w; miR-277-34	0.999
w; miR-193	0.999		w; miR-193	0.999		w; miR-193	< 0.001
Time 0 : yw vs miRNA mutant			Time 24 : yw vs miRNA mutant			Time 48 : yw vs miRNA mutant
yw, miR-972-973-974	< 0.001		yw, miR-972-973-974	0.013		yw, miR-972-973-974	0.149
