# Supplementary material for: MicroRNAs That Contribute to Coordinating the Immune Response in Drosophila melanogaster
Source: Genetics. 2017 Jul 13;207(1):163–78. doi: 10.1534/genetics.116.196584 (PMC5586370; doi:10.1534/genetics.116.196584)
Supplement: Supplementary file 7 [file 163TableS3.xlsx]

## Sheet: miRNAs targeting Drs and IM1
Drs (CG10810)
3' -UTR : ATCCATGAGCAATTAGCATGAACGTTCTGAAAAGCGCGTTTAGCTCTCCACTACTTACACATATTCTATGCTGCAATATTGAAAATCTAATAAACAAAACTAATGTACATT
IM1 (CG18108)
3'- UTR : GAAGTTTCAACCCAAGGATTCGAAAAAGGACATAGTCTACAAACTAGAACACAAAAGCTGTTACCATTTTTTACTGGAATAATACATAGAATTAAAAATGCAAATCAAAGAAATACATACAAATAGAGGATTCTATTTCCTTTCTAACT
Drs				IM1				Drs		IM1
3'- UTR				3'- UTR				ORF		ORF
PITA	TargetScanFly	miRanda		PITA	TargetScanFly	miRanda		TargetScanFly		TargetScanFly
let-7	miR-92a	miR-92a		miR-8	miR-33	miR-280		miR-981		miR-2a-2
miR-8	miR-92b	miR-92b		miR-9a	miR-315	miR-315		miR-988		miR-2c
miR-9a	miR-310	miR-263a		miR-9b		miR-966				miR-92a
miR-33	miR-311	miR-289		miR-9c		miR-978				miR-92b
miR-79	miR-312	miR-303		miR-12		miR-986				miR-310
miR-92a	miR-313	miR-310		miR-14						miR-311
miR-92b	miR-964	miR-311		miR-303						miR-312
miR-190	miR-968	miR-312		miR-305						miR-313
miR-252	miR-1002	miR-313		miR-315						miR-982
miR-277		miR-315		miR-316
miR-288		miR-964		miR-927
miR-303		miR-968		miR-956
miR-312		miR-972		miR-968
miR-313		miR-1002		miR-978
miR-315		miR-2279		miR-987
miR-375		miR-2492		miR-994
miR-927		miR-2500		miR-1000
miR-964				miR-1005
miR-968				miR-1008
miR-972				miR-1012
miR-976
miR-984
miR-985
miR-1001
miR-1002
miR-1011
