# Supplementary material for: MicroRNAs That Contribute to Coordinating the Immune Response in Drosophila melanogaster
Source: Genetics. 2017 Jul 13;207(1):163–78. doi: 10.1534/genetics.116.196584 (PMC5586370; doi:10.1534/genetics.116.196584)
Supplement: Supplementary file 8 [file 163TableS4.xlsx]

## Sheet: Table
miRNA	Chromosome region	Toll sites		DIF/Rel sites		IMD sites		Rel sites		All matrices
		Total	Strong	Total	Strong	Total	Strong	Total	Strong	Strong
mir-274	3L:11654918-11658918	15	5	9	0	11	2	9	0	7
mir-4943	2L:16526491-16530491	14	3	1	0	10	3	3	0	6
mir-1	2L:20485441-20489441	14	4	6	1	8	2	7	1	6
mir-932	2L:6900062-6904062	7	1	8	1	18	4	8	0	6
mir-289	3L:13618822-13622822	12	2	6	3	7	1	5	4	6
mir-3644	3R:15190357-15194357	8	5	3	0	4	1	3	0	6
mir-9382	2L:12722957-12726957	8	1	11	2	7	2	8	0	5
mir-4967	2R:10010199-10014199	10	2	3	2	7	1	6	0	5
mir-4985	2R:24292231-24296231	10	3	7	0	9	2	8	0	5
mir-4976	2R:6833635-6837635	8	3	3	0	8	1	4	1	5
mir-958	3L:22667380-22671380	8	3	5	1	9	0	7	1	5
mir-9383	3R:15219795-15223795	13	2	9	3	9	0	8	1	5
mir-9373	3R:19619138-19623138	9	2	4	0	12	2	5	1	5
mir-4953	3R:22772140-22776140	8	1	4	1	13	1	9	3	5
mir-9372	X:631751-635751	6	2	5	0	10	3	3	0	5
mir-4946	2L:18865161-18869161	12	3	3	0	8	1	3	0	4
mir-1016	2R:14231187-14235187	11	1	9	1	9	1	6	2	4
mir-278	2R:15655066-15659066	7	0	2	2	8	3	6	1	4
mir-2500	3L:16996524-17000524	7	1	4	1	6	2	5	0	4
mir-9a	3L:19563131-19567131	10	4	2	0	5	0	4	0	4
mir-316	3L:21666802-21670802	17	3	4	0	10	0	8	1	4
mir-957	3L:22516291-22520291	10	2	3	1	5	1	4	0	4
mir-4913	3L:8352241-8356241	11	1	7	0	5	3	10	0	4
mir-1010	3R:22290879-22294879	6	2	4	1	10	1	3	1	4
mir-4952	3R:22478813-22482813	7	3	3	0	9	1	7	0	4
mir-4949	3R:31217372-31221372	13	2	4	2	5	1	3	2	4
mir-971	X:13060072-13064072	17	3	5	0	11	1	2	0	4
mir-4958	X:16079056-16083056	4	0	8	1	7	1	6	2	4
mir-2535b	X:21296345-21300345	7	2	8	2	6	0	6	1	4
mir-3641	X:2169086-2173086	7	3	6	1	9	0	6	0	4
mir-4960	X:567903-571903	7	2	10	1	12	1	9	1	4
mir-4963	X:5788753-5792753	5	2	3	1	9	1	6	1	4
mir-31b	X:8991431-8995431	18	4	2	0	6	1	2	0	4
mir-4970	2L:10739885-10743885	13	2	5	0	3	0	8	1	3
mir-9378	2L:10749938-10753938	14	2	4	1	10	1	2	1	3
mir-2489	2L:13607974-13611974	11	3	2	0	7	0	3	0	3
mir-2280	2L:1829799-1833799	9	2	3	0	5	1	2	0	3
mir-4973	2L:20560298-20564298	12	3	1	0	6	0	1	0	3
mir-288	2L:20616462-20620462	18	2	5	0	9	1	5	0	3
mir-184	2R:13327501-13331501	8	1	4	1	7	1	4	1	3
mir-4978	2R:14004006-14008006	12	3	3	0	4	0	4	0	3
mir-308	2R:14213864-14217864	6	1	7	1	8	0	7	2	3
mir-31a	2R:17781886-17785886	3	2	4	1	2	0	1	0	3
mir-1009	2R:23991114-23995114	8	2	5	1	3	0	6	1	3
mir-2279	2R:2550282-2554282	7	1	8	2	6	0	5	3	3
mir-986	2R:8442982-8446982	8	2	4	0	4	1	5	0	3
mir-14	2R:9551762-9555762	5	2	2	1	8	0	3	1	3
mir-4968	3L:11550693-11554693	9	2	5	1	5	0	5	1	3
mir-3642	3L:11627505-11631505	5	2	8	0	7	0	6	2	3
mir-33	3L:19795961-19799961	4	2	8	1	4	1	7	1	3
mir-9388	3L:22943116-22947116	5	0	7	1	5	0	6	2	3
mir-955	3L:3297055-3301055	8	0	5	1	5	1	5	2	3
mir-995	3R:20733923-20737923	14	2	6	0	6	0	7	1	3
mir-1017	3R:24486612-24490612	11	1	3	0	6	2	2	0	3
mir-1000	3R:25586958-25590958	20	2	4	0	6	1	5	0	3
mir-1012	3R:26859407-26863407	9	3	3	0	2	0	2	0	3
mir-4947	3R:29006852-29010852	7	1	3	1	9	2	4	1	3
mir-1013	3R:30789696-30793696	14	1	4	1	7	1	8	1	3
mir-1007	X:21294449-21298449	6	1	7	2	6	0	4	2	3
mir-4955	X:2542908-2546908	2	0	6	0	9	3	7	0	3
mir-980	X:278269-282269	17	2	5	0	10	1	6	0	3
mir-4916	X:9234518-9238518	8	1	5	1	11	1	5	0	3
mir-4987	2L:10838476-10842476	3	0	4	1	3	1	2	0	2
bft	2L:11951503-11955503	17	2	1	0	8	0	3	0	2
mir-1006	2L:16722858-16726858	6	1	3	0	7	1	3	0	2
mir-965	2L:241141-245141	9	2	4	0	5	0	3	0	2
mir-4914	2L:2735568-2739568	5	1	2	0	7	1	2	0	2
mir-1005	2L:4341696-4345696	4	0	3	1	11	1	3	1	2
mir-1008	2R:10883533-10887533	11	2	5	0	6	0	2	0	2
mir-989	2R:14143524-14147524	8	1	4	0	7	1	3	0	2
mir-4919	2R:15943887-15947887	1	0	3	1	6	1	7	0	2
mir-137	2R:16063344-16067344	14	2	3	0	5	0	2	0	2
mir-8	2R:16829432-16833432	6	1	1	0	2	1	2	0	2
mir-9376	2R:22944867-22948867	14	1	8	1	12	0	8	0	2
mir-4979	2R:23732141-23736141	5	1	7	0	6	0	7	1	2
mir-4975	2R:6705273-6709273	7	0	4	0	5	1	2	1	2
mir-4977	2R:7404837-7408837	5	0	1	1	5	1	1	1	2
mir-4909	2R:7709417-7713417	14	1	11	0	11	1	11	0	2
mir-4981	2R:8013249-8017249	10	2	4	0	3	0	1	0	2
mir-307b	2R:9619234-9623234	12	2	2	0	6	0	2	0	2
mir-307a	2R:9619338-9623338	12	2	2	0	6	0	2	0	2
mir-276b	3L:10317785-10321785	9	1	3	1	3	0	4	1	2
mir-276a	3L:10363228-10367228	7	1	2	0	12	2	4	0	2
mir-314	3L:11771012-11775012	7	1	1	0	5	1	5	0	2
mir-956	3L:11771878-11775878	5	1	1	0	5	1	4	0	2
mir-4941	3L:16029189-16033189	4	1	8	1	5	0	5	0	2
mir-315	3L:18858971-18862971	3	1	4	1	9	0	6	0	2
mir-193	3L:21572014-21576014	8	1	7	0	11	0	6	1	2
mir-2501	3L:8109107-8113107	4	0	3	1	2	1	2	1	2
mir-190	3L:8569799-8573799	7	1	4	1	4	0	4	1	2
mir-4940	3L:9142593-9146593	6	1	1	1	5	0	1	1	2
mir-4986	3L:9731780-9735780	12	1	7	2	8	0	5	1	2
mir-252	3R:13462311-13466311	5	1	5	0	4	1	6	0	2
mir-4911	3R:15834354-15838354	9	1	2	0	8	1	3	0	2
mir-1011	3R:20851358-20855358	5	1	5	1	4	1	2	1	2
mir-1001	3R:27640555-27644555	8	0	2	1	5	1	2	0	2
mir-4908	3R:30504829-30508829	17	1	6	0	6	0	3	1	2
mir-4948	3R:31049203-31053203	11	1	7	0	6	0	9	1	2
mir-1014	3R:31751591-31755591	12	2	8	0	3	0	7	0	2
mir-10	3R:6807582-6811582	2	0	4	0	6	2	4	0	2
mir-9385	4:398765-402765	6	2	3	0	7	0	3	0	2
mir-2492	X:11545422-11549422	8	0	1	0	12	2	1	0	2
mir-970	X:12634336-12638336	3	2	5	0	4	0	2	0	2
mir-4961	X:1371623-1375623	4	0	7	0	10	1	5	1	2
mir-927	X:15964038-15968038	9	1	5	1	5	0	2	1	2
mir-985	X:16189339-16193339	10	0	5	1	9	0	6	2	2
mir-4965	X:16604108-16608108	4	0	6	2	3	0	6	0	2
mir-981	X:1786957-1790957	7	1	5	0	5	1	3	0	2
mir-4959	X:19167248-19171248	3	0	2	0	11	2	5	0	2
mir-9369	X:19549318-19553318	8	0	3	1	2	1	2	1	2
mir-2496	X:2008300-2012300	15	2	6	0	9	0	3	0	2
mir-4954	X:2027094-2031094	5	1	1	0	8	1	2	0	2
mir-3645	X:5620416-5624416	10	0	9	1	6	1	6	0	2
mir-2b-1	2L:8256692-8260692	5	1	1	0	8	0	2	0	1
mir-967	2L:12458100-12462100	6	0	0	0	13	1	1	0	1
mir-133	2L:20614617-20618617	13	1	4	0	6	0	4	0	1
mir-4974	2L:21261933-21265933	6	0	1	0	2	1	1	0	1
mir-4971	2L:3461400-3465400	7	0	3	0	4	0	3	1	1
mir-4972	2L:3635073-3639073	10	0	2	0	12	1	2	0	1
mir-1004	2L:3765621-3769621	4	1	4	1	4	0	3	0	1
mir-2495	2L:5066570-5070570	3	0	4	1	6	0	4	0	1
mir-966	2L:6043713-6047713	5	0	4	0	4	0	5	1	1
mir-4984	2L:8139662-8143662	8	1	4	0	7	0	3	0	1
mir-87	2L:9948516-9952516	9	0	4	0	10	1	1	0	1
mir-9379	2R:13850901-13854901	2	0	2	0	11	1	4	0	1
mir-4982	2R:18718169-18722169	8	1	2	0	4	0	2	0	1
mir-7	2R:20604067-20608067	11	1	3	0	1	0	4	0	1
mir-4939	2R:22983319-22987319	5	0	7	1	13	1	10	1	1
mir-4980	2R:7784322-7788322	10	0	5	1	9	0	3	1	1
mir-987	2R:9311116-9315116	7	1	3	0	5	0	2	0	1
mir-263b	3L:15841495-15845495	6	0	0	0	5	1	3	0	1
mir-219	3L:17313006-17317006	8	1	2	0	6	0	2	0	1
mir-282	3L:3249022-3253022	8	0	1	1	8	0	4	0	1
mir-2282	3L:3410251-3414251	8	1	2	0	5	0	1	0	1
ban	3L:640208-644208	5	1	2	0	4	0	0	0	1
mir-4944	3R:10511133-10515133	10	0	6	0	6	1	6	0	1
mir-4945	3R:11440306-11444306	7	0	6	0	10	1	5	0	1
mir-284	3R:12549614-12553614	6	1	5	0	3	0	3	0	1
mir-2493	3R:15128859-15132859	5	1	3	0	8	0	3	1	1
mir-2494	3R:16616766-16620766	6	0	5	0	7	1	6	0	1
mir-997-1	3R:19325168-19329168	6	0	2	1	4	0	3	0	1
mir-4951	3R:21314716-21318716	4	0	2	0	9	1	1	0	1
mir-9381	3R:23981496-23985496	10	1	2	0	8	0	3	0	1
mir-1015	3R:24337232-24341232	10	1	3	0	8	0	4	0	1
mir-1003	3R:24656605-24660605	6	0	2	0	3	0	2	1	1
mir-9384	3R:4746723-4750723	4	1	3	0	3	0	4	0	1
mir-9375	3R:6449609-6453609	4	1	6	0	4	0	5	0	1
mir-993	3R:6774333-6778333	8	1	3	0	6	0	3	0	1
mir-4950	3R:7449452-7453452	5	1	1	0	3	0	2	0	1
mir-4918	3R:8306485-8310485	4	1	3	0	3	0	2	0	1
mir-9380	3R:8346778-8350778	8	0	7	0	4	0	4	1	1
mir-9371	3R:9987120-9991120	3	0	3	1	1	0	2	0	1
mir-954	4:624126-628126	5	1	1	0	5	0	1	0	1
mir-9370	X:11708301-11712301	4	1	4	0	2	0	5	0	1
mir-9377	X:12663217-12667217	6	0	3	1	8	1	3	0	1
mir-4917	X:14197545-14201545	5	1	5	0	3	0	5	0	1
mir-4957	X:15318037-15322037	8	1	5	0	4	0	5	0	1
mir-4956	X:7083853-7087853	5	1	4	0	4	0	5	0	1
mir-4964	X:8963801-8967801	9	0	2	1	3	0	3	1	1
mir-13b-2	X:9089230-9093230	2	0	2	0	2	0	3	0	0
mir-2497	2L:16676240-16680240	9	0	4	0	14	0	2	0	0
mir-9374	2L:21236301-21240301	5	0	4	0	6	0	2	0	0
mir-2490	2L:23166825-23170825	2	0	1	0	6	0	0	0	0
mir-4910	2L:4815881-4819881	5	0	3	0	4	0	5	0	0
mir-4912	2L:4828039-4832039	7	0	3	0	4	0	5	0	0
mir-375	2L:855542-859542	8	0	3	0	1	0	9	0	0
mir-988	2R:12156970-12160970	4	0	7	0	5	0	4	0	0
mir-990	2R:16893308-16897308	13	0	2	0	9	0	4	0	0
mir-3643	2R:17764460-17768460	7	0	6	0	7	0	5	0	0
mir-4983	2R:19635414-19639414	10	0	2	0	4	0	2	0	0
mir-280	2R:8296106-8300106	6	0	3	0	3	0	2	0	0
mir-285	3L:11944191-11948191	7	0	1	0	0	0	3	0	0
mir-4942	3L:23337228-23341228	7	0	2	0	7	0	0	0	0
mir-2281	3R:14394501-14398501	9	0	3	0	5	0	3	0	0
mir-iab-4	3R:16854275-16858275	1	0	2	0	5	0	3	0	0
mir-iab-8	3R:16854342-16858342	1	0	2	0	5	0	3	0	0
mir-929	3R:4293369-4297369	7	0	1	0	4	0	1	0	0
mir-2283	3R:9515524-9519524	6	0	5	0	6	0	4	0	0
mir-4915	X:131385-135385	4	0	2	0	6	0	3	0	0
mir-2491	X:22831583-22835583	8	0	2	0	7	0	2	0	0
mir-4962	X:3775382-3779382	8	0	1	0	3	0	0	0	0
Clustered miRNAs
mir-982	X:4363898-4367898	9	2	6	2	3	0	7	2	4
mir-303	X:4364248-4368248	8	3	6	2	3	0	9	2	5
mir-983-1	X:4366399-4370399	9	1	8	2	5	0	9	2	3
mir-983-2	X:4366581-4370581	9	1	9	2	5	0	8	2	3
mir-984	X:4366735-4370735	9	1	8	2	6	0	7	2	3
mir-283	X:15505956-15509956	6	0	3	0	2	0	6	0	0
mir-304	X:15506959-15510959	5	0	2	0	2	0	6	0	0
mir-12	X:15507473-15511473	5	0	1	0	1	0	5	0	0
mir-969	X:18122357-18126357	8	2	3	1	3	1	4	1	4
mir-210	X:18126219-18130219	9	0	5	2	7	1	5	0	3
mir-972	X:19549152-19553152	8	0	3	1	2	1	2	1	2
mir-973	X:19549528-19553528	8	0	3	1	2	1	2	1	2
mir-974	X:19549678-19553678	7	0	3	1	2	1	2	1	2
mir-2499	X:19555008-19559008	10	1	5	1	11	1	5	0	2
mir-4966-1	X:19556370-19560370	12	1	5	2	13	1	5	1	3
mir-975	X:19556753-19560753	11	2	5	2	14	1	5	1	4
mir-976	X:19556895-19560895	9	1	4	1	12	0	4	1	2
mir-977	X:19557022-19561022	9	1	4	1	12	0	4	1	2
mir-978	X:19559236-19563236	10	2	5	0	6	2	4	0	4
mir-979	X:19559837-19563837	10	3	5	0	6	3	5	0	5
mir-959	2L:5638940-5642940	4	1	2	0	7	0	1	0	1
mir-960	2L:5639063-5643063	4	1	2	0	9	0	1	0	1
mir-961	2L:5639191-5643191	4	1	3	1	9	0	2	1	2
mir-962	2L:5639298-5643298	4	1	3	1	9	0	2	1	2
mir-963	2L:5639990-5643990	2	1	4	1	12	0	4	1	2
mir-964	2L:5640102-5644102	4	1	5	2	14	1	5	2	3
mir-275	2L:7423795-7427795	7	0	5	1	9	2	4	1	3
mir-305	2L:7423972-7427972	7	0	5	1	9	2	4	1	3
mir-1002	2L:13745697-13749697	7	1	1	0	5	0	0	0	1
mir-968	2L:13745839-13749839	8	1	1	0	5	0	0	0	1
mir-9c	2L:16695924-16699924	4	0	2	0	5	0	3	0	0
mir-306	2L:16696404-16700404	4	0	2	0	5	0	2	0	0
mir-79	2L:16696554-16700554	4	0	2	0	6	1	2	0	1
mir-9b	2L:16696744-16700744	3	0	1	0	6	1	1	0	1
mir-124	2L:17564370-17568370	9	1	2	0	6	0	3	0	1
mir-287	2L:17572610-17576610	6	0	5	0	5	0	5	1	1
mir-100	2L:18469434-18473434	8	0	4	1	8	0	2	0	1
let-7	2L:18470034-18474034	9	1	4	1	10	0	2	0	2
mir-125	2L:18470315-18474315	9	1	3	1	10	0	2	0	2
mir-2a-2	2L:19567561-19571561	4	1	3	0	9	0	0	0	1
mir-2a-1	2L:19567972-19571972	4	1	2	0	8	0	0	0	1
mir-2b-2	2L:19568264-19572264	4	1	2	0	5	0	0	0	1
mir-281-2	2R:12168244-12172244	6	0	2	0	8	1	3	0	1
mir-281-1	2R:12168462-12172462	5	0	2	0	6	1	4	0	1
mir-6-3	2R:19658795-19662795	14	3	8	0	9	1	8	1	5
mir-6-2	2R:19658942-19662942	14	3	8	0	9	1	9	1	5
mir-6-1	2R:19659084-19663084	12	2	6	0	8	1	7	0	3
mir-5	2R:19659226-19663226	12	2	7	0	8	1	7	0	3
mir-4	2R:19659369-19663369	11	2	7	0	8	1	7	0	3
mir-286	2R:19659521-19663521	11	2	7	0	7	1	6	0	3
mir-3	2R:19659663-19663663	10	2	7	0	7	1	6	0	3
mir-309	2R:19659774-19663774	10	2	8	0	6	0	7	0	2
mir-310	2R:20581840-20585840	13	3	3	0	7	0	3	1	4
mir-311	2R:20581960-20585960	13	3	2	0	6	0	3	1	4
mir-312	2R:20582121-20586121	12	2	2	0	6	0	3	1	3
mir-313	2R:20582260-20586260	12	2	2	0	7	0	3	1	3
mir-2498	2R:20582820-20586820	12	2	2	0	8	0	3	1	3
mir-991	2R:20583295-20587295	11	2	2	0	8	0	3	1	3
mir-992	2R:20583405-20587405	12	2	2	0	8	0	3	1	3
mir-317	3R:10089126-10093126	5	1	2	0	8	1	2	0	2
mir-277	3R:10098022-10102022	4	0	2	1	8	2	3	1	2
mir-34	3R:10098936-10102936	4	0	2	0	6	1	4	0	1
mir-994	3R:10406137-10410137	4	0	8	1	2	1	8	1	2
mir-318	3R:10406302-10410302	4	0	8	1	2	1	8	1	2
mir-13b-1	3R:15415475-15419475	9	0	2	0	2	0	3	1	1
mir-13a	3R:15415616-15419616	11	0	1	0	2	0	3	1	1
mir-2c	3R:15415845-15419845	11	0	1	0	2	0	3	1	1
mir-998	3R:21620021-21624021	3	0	0	0	2	0	0	0	0
mir-11	3R:21620571-21624571	2	0	0	0	4	0	0	0	0
mir-999	3R:21796331-21800331	8	1	4	1	5	2	7	1	3
mir-4969	3R:21796671-21800671	8	1	4	1	6	2	7	1	3
mir-92a	3R:25644506-25648506	9	2	0	0	8	0	3	0	2
mir-92b	3R:25649398-25653398	7	0	4	1	4	1	5	1	2
mir-279	3R:29213585-29217585	7	2	2	0	9	2	5	0	4
mir-996	3R:29215184-29219184	8	1	2	0	5	1	2	0	2

## Sheet: DIF_Rel
Matrix : DIF_Rel	Constructed with the position frequencies derived from a SELEX assay using recombinant DIF and Rel (Figure 1D : Senger et. al., 2004).
		Position Frequency Matrix (PFM)
		Base	Position
			1	2	3	4	5	6	7	8	9	10	11
		A	0.1	0.01	0.01	0.01	0.96	0.54	0.01	0.01	0.16	0.04	0.16
		C	0.01	0.01	0.01	0.01	0.01	0.01	0.04	0.96	0.81	0.9	0.49
		G	0.84	0.96	0.96	0.96	0.01	0.01	0.01	0.01	0.01	0.01	0.1
		T	0.04	0.01	0.01	0.01	0.01	0.43	0.93	0.01	0.01	0.04	0.25
	NF-kB binding site consensus		G	G	G	G	A	A	T	C	C	C	C
	Threshold : 4.294
	Strong threshold : 9.326
	Maximum : 18.93
		Log likelihoods of PFM
			1	2	3	4	5	6	7	8	9	10	11
		A	-1.28	-4.09	-4.09	-4.09	1.93	1.12	-4.09	-4.09	-0.63	-2.5	-0.63
		C	-4.09	-4.09	-4.09	-4.09	-4.09	-4.09	-2.5	1.93	1.69	1.84	0.96
		G	1.75	1.93	1.93	1.93	-4.09	-4.09	-4.09	-4.09	-4.09	-4.09	-1.28
		T	-2.5	-4.09	-4.09	-4.09	-4.09	0.77	1.89	-4.09	-4.09	-2.5	0
		Log likelihoods for reverse complement of PFM
			1	2	3	4	5	6	7	8	9	10	11
		A	0	-2.5	-4.09	-4.09	1.89	0.77	-4.09	-4.09	-4.09	-4.09	-2.5
		C	-1.28	-4.09	-4.09	-4.09	-4.09	-4.09	-4.09	1.93	1.93	1.93	1.75
		G	0.96	1.84	1.69	1.93	-2.5	-4.09	-4.09	-4.09	-4.09	-4.09	-4.09
		T	-0.63	-2.5	-0.63	-4.09	-4.09	1.12	1.93	-4.09	-4.09	-4.09	-1.28

## Sheet: Toll
Matrix : Toll	Constructed with 15 over-represented sequence motifs identified upstream of the transcriptional stat site from a set of Toll responsive genes (Busse et. al., 2007).
		Position Frequency Matrix (PFM)
		Base	Position
			1	2	3	4	5	6	7	8	9	10
		A	0.03	0.03	0.09	0.79	0.85	0.68	0.44	0.03	0.15	0.09
		C	0.09	0.03	0.03	0.03	0.03	0.03	0.09	0.44	0.79	0.68
		G	0.85	0.91	0.85	0.03	0.03	0.03	0.09	0.26	0.03	0.03
		T	0.03	0.03	0.03	0.15	0.09	0.26	0.38	0.26	0.03	0.21
	NF-kB binding site consensus		G	G	G	A	A	A	A	C	C	C
	Threshold : 6.992
	Strong threshold : 10.269
	Maximum : 15.02
		Log likelihoods of PFM
			1	2	3	4	5	6	7	8	9	10
		A	-3.09	-3.09	-1.5	1.67	1.77	1.44	0.82	-3.09	-0.77	-1.5
		C	-1.5	-3.09	-3.09	-3.09	-3.09	-3.09	-1.5	0.82	1.67	1.44
		G	1.77	1.87	1.77	-3.09	-3.09	-3.09	-1.5	0.08	-3.09	-3.09
		T	-3.09	-3.09	-3.09	-0.77	-1.5	0.08	0.61	0.08	-3.09	-0.28
		Log likelihoods for reverse complement of PFM
			1	2	3	4	5	6	7	8	9	10
		A	-0.28	-3.09	0.08	0.61	0.08	-1.5	-0.77	-3.09	-3.09	-3.09
		C	-3.09	-3.09	0.08	-1.5	-3.09	-3.09	-3.09	1.77	1.87	1.77
		G	1.44	1.67	0.82	-1.5	-3.09	-3.09	-3.09	-3.09	-3.09	-1.5
		T	-1.5	-0.77	-3.09	0.82	1.44	1.77	1.67	-1.5	-3.09	-3.09

## Sheet: Imd
Matrix : IMD	Constructed with 15 over-represented sequence motifs identified upstream of the transcriptional stat site from a set of IMD responsive genes (Busse et. al., 2007).
		Position Frequency Matrix (PFM)
		Base	Position
			1	2	3	4	5	6	7	8	9	10
		A	0.03	0.03	0.03	0.15	0.79	0.15	0.09	0.03	0.15	0.15
		C	0.03	0.03	0.03	0.03	0.03	0.03	0.38	0.38	0.32	0.21
		G	0.91	0.91	0.91	0.79	0.03	0.09	0.03	0.09	0.03	0.03
		T	0.03	0.03	0.03	0.03	0.15	0.74	0.5	0.5	0.5	0.62
	NF-kB binding site consensus		G	G	G	G	A	T	T	T	T	T
	Threshold : 7.023
	Strong threshold : 10.294
	Maximum : 14.80
		Log likelihoods of PFM
			1	2	3	4	5	6	7	8	9	10
		A	-3.09	-3.09	-3.09	-0.77	1.67	-0.77	-1.5	-3.09	-0.77	-0.77
		C	-3.09	-3.09	-3.09	-3.09	-3.09	-3.09	0.61	0.61	0.37	-0.28
		G	1.87	1.87	1.87	1.67	-3.09	-1.5	-3.09	-1.5	-3.09	-3.09
		T	-3.09	-3.09	-3.09	-3.09	-0.77	1.56	1	1	1	1.3
		Log likelihoods for reverse complement of PFM
			1	2	3	4	5	6	7	8	9	10
		A	1.3	1	1	1	1.56	-0.77	-3.09	-3.09	-3.09	-3.09
		C	-3.09	-3.09	-1.5	-3.09	-1.5	-3.09	1.67	1.87	1.87	1.87
		G	-0.28	0.37	0.61	0.61	-3.09	-3.09	-3.09	-3.09	-3.09	-3.09
		T	-0.77	-0.77	-3.09	-1.5	-0.77	1.67	-0.77	-3.09	-3.09	-3.09

## Sheet: Rel
Matrix : Rel	Constructed with 31 sequences derived from a SELEX assay using a recombinant fragment of Rel (Senger et. al., 2004).
		Position Frequency Matrix (PFM)
		Base	Position
			1	2	3	4	5	6	7	8	9	10	11
		A	0.08	0.02	0.02	0.02	0.95	0.53	0.08	0.05	0.47	0.02	0.2
		C	0.14	0.02	0.02	0.02	0.02	0.11	0.2	0.77	0.5	0.89	0.38
		G	0.68	0.95	0.95	0.95	0.02	0.05	0.17	0.02	0.02	0.02	0.23
		T	0.11	0.02	0.02	0.02	0.02	0.32	0.56	0.17	0.02	0.08	0.2
	NF-kB binding site consensus		G	G	G	G	A	A	T	C	C	C	C
	Threshold : 6.154
	Strong threshold : 10.508
	Maximum : 16.49
		Log likelihoods of PFM
			1	2	3	4	5	6	7	8	9	10	11
		A	-1.72	-4.04	-4.04	-4.04	1.93	1.08	-1.72	-2.46	0.91	-4.04	-0.34
		C	-0.87	-4.04	-4.04	-4.04	-4.04	-1.24	-0.34	1.63	1	1.84	0.6
		G	1.45	1.93	1.93	1.93	-4.04	-2.46	-0.58	-4.04	-4.04	-4.04	-0.14
		T	-1.24	-4.04	-4.04	-4.04	-4.04	0.35	1.17	-0.58	-4.04	-1.72	-0.34
		Log likelihoods for reverse complement of PFM
			1	2	3	4	5	6	7	8	9	10	11
		A	-0.34	-1.72	-4.04	-0.58	1.17	0.35	-4.04	-4.04	-4.04	-4.04	-1.24
		C	-0.14	-4.04	-4.04	-4.04	-0.58	-2.46	-4.04	1.93	1.93	1.93	1.45
		G	0.6	1.84	1	1.63	-0.34	-1.24	-4.04	-4.04	-4.04	-4.04	-0.87
		T	-0.34	-4.04	0.91	-2.46	-1.72	1.08	1.93	-4.04	-4.04	-4.04	-1.72
