# Supplementary material for: MicroRNAs That Contribute to Coordinating the Immune Response in Drosophila melanogaster
Source: Genetics. 2017 Jul 13;207(1):163–78. doi: 10.1534/genetics.116.196584 (PMC5586370; doi:10.1534/genetics.116.196584)
Supplement: Supplementary file 9 [file 163TableS5.xlsx]

## Sheet: Time course
Time (hours post-injection)		T0	T1	T7.5	T18	T60
Mature miRNA form	P-value	Average signal intensity (n = 3)
PBS
dme-miR-4951-3p	0.018	20	40	120	78	112
dme-miR-281-1-5p	0.032	389	531	854	803	937
dme-miR-996-3p	0.041	32	54	24	14	40
dme-miR-2c-5p	0.053	27	31	25	28	10
dme-miR-277-5p	0.056	107	116	71	83	54
dme-miR-13b-2-5p	0.065	56	57	41	71	35
dme-miR-316-3p	0.073	35	51	54	67	38
dme-miR-274-3p	0.073	17	28	12	5	5
dme-miR-263b-5p	0.076	542	819	2692	1410	2519
dme-miR-970-3p	0.077	2606	2515	2239	2251	1664
dme-miR-4965-3p	0.078	1577	1449	5319	2396	5936
dme-miR-4961-3p	0.081	4	1	43	2	7
dme-miR-4986-3p	0.085	25	29	143	106	147
dme-miR-966-5p	0.086	13	7	14	26	23
dme-miR-968-5p	0.094	21	6	6	50	22
E. coli
dme-miR-1-5p	0.006	62	44	39	30	31
dme-miR-11-5p	0.014	58	51	57	31	44
dme-miR-1012-5p	0.018	49	66	41	33	56
dme-miR-137-3p	0.029	342	290	234	94	204
dme-miR-994-3p	0.031	95	94	36	26	117
dme-miR-184-3p	0.034	9355	13000	12943	11787	10967
dme-miR-316-3p	0.036	33	49	55	36	51
dme-miR-957-3p	0.041	552	384	475	304	443
dme-miR-312-5p	0.048	114	165	310	592	352
dme-miR-190-3p	0.061	150	107	85	45	103
dme-let-7-3p	0.064	64	53	39	25	51
dme-miR-989-5p	0.067	146	173	214	508	299
dme-miR-932-5p	0.069	685	617	534	422	452
dme-miR-956-5p	0.072	62	108	152	165	138
dme-miR-314-5p	0.085	70	80	109	261	174
dme-miR-100-5p	0.089	1040	1026	888	757	983
dme-miR-125-3p	0.089	40	37	28	10	23
S. aureus
dme-miR-277-5p	0.001	122	116	94	77	60
dme-miR-989-5p	0.004	207	171	190	272	330
dme-miR-125-5p	0.005	2690	3606	3791	4407	5086
dme-miR-305-5p	0.005	5011	5215	4039	3905	3028
dme-miR-252-3p	0.009	53	54	73	76	114
dme-miR-92b-3p	0.012	814	780	1140	1425	1820
dme-miR-307a-3p	0.014	478	439	392	362	226
dme-miR-284-3p	0.016	1668	1694	1369	1256	904
dme-miR-958-3p	0.016	5488	5403	4341	4046	2899
dme-miR-314-5p	0.017	80	103	96	180	223
dme-miR-306-5p	0.02	3267	2678	2040	2048	1493
dme-miR-310-3p	0.023	1130	1141	1660	1885	2856
dme-miR-283-5p	0.027	1603	1598	1286	1303	1096
dme-miR-989-3p	0.027	9376	9180	7289	6742	6224
dme-miR-79-3p	0.03	1794	1224	1078	909	583
dme-miR-9a-3p	0.031	429	472	354	349	255
dme-miR-958-5p	0.035	688	592	535	465	311
dme-miR-133-3p	0.04	764	937	1352	1375	1285
dme-miR-275-5p	0.041	48	57	67	88	109
dme-miR-92a-3p	0.042	1151	1241	1609	1909	2727
dme-miR-275-3p	0.043	1057	1240	1700	2047	2733
dme-miR-932-5p	0.048	633	686	563	527	404
dme-miR-311-3p	0.055	1055	1187	1499	1721	2379
dme-miR-8-5p	0.057	2794	2664	2841	3002	3853
dme-miR-2491-3p	0.06	4787	4207	6277	8887	10812
dme-miR-999-3p	0.062	1479	1651	1436	1026	735
dme-miR-994-5p	0.065	1445	1319	851	545	1579
dme-miR-31b-5p	0.067	1030	1274	1037	1096	786
dme-miR-956-5p	0.067	90	105	94	141	137
dme-miR-34-5p	0.081	5489	5815	6984	9687	9543
dme-miR-12-3p	0.081	28	41	32	25	16
dme-miR-988-3p	0.087	531	572	690	874	1160
dme-miR-310-5p	0.089	15	11	20	11	25
C. albicans
dme-miR-2c-5p	0.002	28	34	25	20	12
dme-miR-305-5p	0.004	4470	2654	4932	4870	2571
dme-miR-8-3p	0.005	26138	21401	24070	22502	15672
dme-miR-125-3p	0.01	42	47	27	24	13
dme-miR-998-3p	0.011	413	429	312	352	229
dme-miR-252-3p	0.012	56	46	58	59	119
dme-miR-932-5p	0.018	667	439	603	705	397
dme-miR-314-5p	0.021	72	90	104	177	221
dme-miR-979-5p	0.025	11	14	18	7	43
dme-miR-958-5p	0.026	580	707	781	613	368
dme-miR-994-3p	0.028	113	80	43	40	22
dme-miR-999-3p	0.035	1837	1283	1508	1514	709
dme-miR-184-5p	0.035	17	12	30	21	34
dme-miR-4958-3p	0.035	10	10	22	26	19
dme-miR-275-5p	0.041	42	72	61	90	107
dme-miR-971-3p	0.044	26	17	18	7	5
dme-miR-989-5p	0.046	187	204	183	276	329
dme-miR-2a-3p	0.048	9011	6056	8123	8378	5361
dme-miR-274-3p	0.048	10	25	13	9	2
dme-miR-308-5p	0.049	118	71	139	111	60
dme-miR-133-3p	0.051	1175	606	1053	1226	1600
dme-miR-34-5p	0.051	5409	5458	5456	7628	9717
dme-miR-137-3p	0.051	408	449	314	328	208
dme-miR-313-5p	0.053	69	83	88	94	221
dme-miR-927-3p	0.055	22	29	17	11	5
dme-miR-92b-3p	0.057	773	937	780	1010	1517
dme-miR-987-5p	0.058	662	687	564	595	321
dme-miR-994-5p	0.066	989	893	579	507	606
dme-miR-307a-3p	0.068	372	151	431	369	231
dme-miR-2491-3p	0.08	4205	4219	3393	6416	10020
dme-miR-2b-2-5p	0.088	397	428	326	358	273
dme-miR-283-3p	0.089	24	24	12	10	7
dme-miR-306-5p	0.094	2165	1426	2345	1908	1233
dme-bantam-5p	0.094	363	551	361	428	361
dme-miR-14-5p	0.094	178	398	248	328	595
dme-miR-988-5p	0.097	119	166	97	89	74
dme-miR-31b-5p	0.098	1171	869	1190	981	785
dme-miR-1007-3p	0.099	58	32	74	42	17

## Sheet: Time points
Injected		PBS	E. coli	S. aureus	C. albicans
Mature miRNA form	P-value	Average signal intensity (n = 3)
T0
dme-miR-275-5p	0.019	60	46	48	42
dme-miR-989-5p	0.039	211	146	207	187
dme-miR-4-3p	0.072	1	49	7	6
dme-miR-6-3p	0.074	4	66	11	13
dme-miR-14-5p	0.074	260	182	224	178
dme-miR-307a-3p	0.085	493	549	478	372
dme-miR-92a-5p	0.085	74	45	82	72
dme-let-7-3p	0.087	61	64	44	55
dme-miR-277-5p	0.094	107	104	122	81
T1
dme-miR-137-3p	0.001	288	290	350	449
dme-miR-278-3p	0.005	354	351	305	163
dme-miR-305-5p	0.01	4574	3894	5215	2654
dme-miR-307a-3p	0.013	431	335	439	151
dme-miR-932-5p	0.027	565	617	686	439
dme-miR-306-5p	0.028	2853	1727	2678	1426
dme-miR-995-3p	0.056	817	677	817	502
dme-miR-2a-3p	0.083	7727	7118	8995	6056
dme-miR-996-3p	0.096	54	89	38	20
T7.5
dme-miR-6-2-5p	0.077	11	22	4	4
dme-miR-4961-3p	0.086	43	5	1	3
T18
dme-miR-4986-3p	0.023	106	453	66	47
dme-miR-993-3p	0.024	281	379	282	270
dme-miR-34-3p	0.039	1481	1981	1053	822
dme-miR-979-5p	0.042	13	30	30	7
dme-miR-8-5p	0.051	3636	3767	3002	2656
dme-miR-13b-2-5p	0.053	71	24	48	47
dme-miR-996-3p	0.057	14	51	24	20
dme-miR-4941-3p	0.078	22	9	14	38
dme-miR-4965-3p	0.09	2396	6714	2897	2256
dme-miR-987-5p	0.091	402	286	385	595
dme-miR-137-3p	0.091	213	94	216	328
dme-miR-986-3p	0.095	21	15	18	8
dme-miR-13b-3p	0.099	7523	3965	6856	9488
T60
dme-miR-252-5p	0.032	7199	7334	7641	9032
dme-miR-970-3p	0.034	1664	2231	2124	2730
dme-miR-4958-5p	0.037	40	15	8	19
dme-miR-4941-3p	0.057	19	10	13	35
dme-miR-994-3p	0.065	62	117	114	22
dme-miR-312-3p	0.098	1323	1382	2055	1599
