# Supplementary material for: MicroRNAs That Contribute to Coordinating the Immune Response in Drosophila melanogaster
Source: Genetics. 2017 Jul 13;207(1):163–78. doi: 10.1534/genetics.116.196584 (PMC5586370; doi:10.1534/genetics.116.196584)
Supplement: Supplementary file 10 [file 163TableS6.xlsx]

## Sheet: Potential functions
	FlyBase	DIANA TOOLS mirPath v.3
miRNA	Biological Processes (Gene Ontology)	Pathway affected ( KEGG analysis)	P-value	Number of genes	Number of mature miRNAs
miR-34	Gene silencing by miRNA	ECM-receptor interaction	8.02e-15	1	1
	Negative regulation of neuron death	Amino sugar and nucleotide sugar metabolism	0.026	2	1
	Muscle cell cellular homeostasis	Wnt signalling pathway	0.0055	1	1
		Hedgehog signalling pathway	0.027	1	1
		Neuroactive ligand-receptor interaction	0.033	1	1
miR-193	Unknown	Phagosome	0.02	2	1
		Neuroactive ligand-receptor interaction	0.022	3	1
miR-276b	Unknown	Nicotinate and nicotinamide metabolism	9.9e-06	1	1
		Glycosphingolipid biosynthesis	0.0058	1	1
		Neuroactive ligand-receptor interaction	0.037	2	1
miR-277	Gene silencing by miRNA	Valine, leucine and isoleucine degradation	8.94e-22	16	1
	Positive regulation of neuron death	Mucin type O-Glycan biosynthesis	2.7e-09	3	1
		Fatty acid metabolism	1.29e-05	6	1
		Propanoate metabolism	4.86e-05	6	1
		MAPK signalling pathway	0.0017	4	1
		Valine, leucine and isoleucine synthesis	0.0065	1	1
miR-310	Compound eye morphogenesis	Mucin type O-Glycan biosynthesis	5.4e-11	2	1
	Cellular response to nitric oxide	N-Glycan biosynthesis	0.0026	2	1
	Head involution	Hippo signalling pathway	0.0099	3	1
	Response to nicotine	Phosphatidylinositol signalling system	0.019	4	2
	Segmentation	Lipoic acid metabolism	0.033	1	1
miR-311	Cellular response to nitric oxide	Mucin type O-Glycan biosynthesis	8.15e-22	3	1
	Dorsal closure	N-Glycan biosynthesis	0.0033	2	1
	Head involution	Phosphatidylinositol signalling system	0.0049	5	2
	Response to nicotine
miR-312	Cellular response to nitric oxide	Mucin type O-Glycan biosynthesis	1.17e-10	2	1
	Dorsal closure	N-Glycan biosynthesis	0.0032	2	1
	Head involution
	Response to nicotine
miR-313	Germ-band shortening	Mucin type O-Glycan biosynthesis	4.2e-20	3	2
	Head involution	N-Glycan biosynthesis	0.00018	3	1
	Regulation of the synapse structure or activity
	Segmentation
miR-317	Brain morphogenesis	Circadian rhythm	0.0013	1	1
	inter-male aggressive behavior	Metabolism xenobiotics by cytochrome P450	0.0047	1	1
	locomotion involved in locomotory behavior	Insect hormone biosynthesis	0.021	2	2
	startle response
miR-972	Unknown	Hippo signalling pathway	7.34e-09	18	2
		Mucin type O-Glycan biosynthesis	4.4e-08	4	2
		Endocytosis	3.9e-06	22	2
		MAPK signalling pathway	5.9e-05	5	1
		Notch signalling pathway	0.00014	9	2
		Jak-STAT signalling pathway	0.00046	8	2
		Phototransduction	0.0015	7	1
		Hedgehog signalling pathway	0.0022	7	2
		Dorsal-ventral axis	0.0079	8	2
		Phosphatidylinositol signalling system	0.019	8	2
		Ether lipid metabolism	0.041	4	2
		Circadian rhythm	0.041	2	2
miR-973	Unknown	Endocytosis	1.18e-09	9	2
		Protein processing in endoplasmic reticulum	0.0016	5	1
	mRNA surveillance pathway	MAPK signalling pathway	0.0079	2	2
		Jak-STAT signalling pathway	0.022	3	2
		mRNA surveillance pathway	0.023	5	2
miR-974	Unknown	Valine, leucine and isoleucine degradation	0.0024	1	1
		Phototransduction	0.012	2	2
